# Supplementary material for: Synthesis and Properties of Cationic Core-Shell Fluorinated Polyurethane Acrylate
Source: Polymers (Basel). 2023 Dec 27;16(1):86. doi: 10.3390/polym16010086 (PMC10780964; doi:10.3390/polym16010086)
Supplement: Supplementary file 1 [file polymers-16-00086-s001.zip]

Archive with 1 entries (1 files):
- polymers-2784034-supplementary.pdf
